# Supplementary material for: Genome-wide association mapping of resistance to Phytophthora sojae in a soybean [Glycine max (L.) Merr.] germplasm panel from maturity groups IV and V
Source: PLoS One. 2017 Sep 14;12(9):e0184613. doi: 10.1371/journal.pone.0184613 (PMC5599008; doi:10.1371/journal.pone.0184613)
Supplement: S1 Table — (XLSX) [file pone.0184613.s001.xlsx]

## Sheet: Sheet1
S1 upplementary table 1. Accession name, Origin, agronomic information and sub-groups of the panel consisting of 189 soybean accessions.
Accession	Province	Country	Cultivar	MG*	Descriptor£	Structure cluster¥
PI103079	Henan	China	Shang tsai	V	D WGENBr IYBf	Q2
PI103415	Heilongjiang	China	No. 2	IV	N WGENTn SYLbf	Q2
PI123587	Hebei	China	Hopei E602	V	N PGENBr DYBf	Q2
PI157413	unknown	Japan	Chu chou	V	N WGENBr IYBf Sad	Q1
PI157473	Kyonggi	South Korea	Southern Prolific	V	N PTSaNBr IGnbrGnbr	Q2
PI170896	Transvaal	South Africa	11/45S95	V	N PLtASspTn IBlBl	Q2
PI171428	Beijing	China	Large Yellow Soybean	IV	N PGENBr SYBf	Q1
PI200495	Shikoku	Japan	Kuro Daizu	IV	N WTENBr IBlBlbr Dab	Q1
PI209332	Hokkaido	Japan	No. 4	IV	N PTENBl SBlBl Gnc	Q1
PI235347	unknown	Japan		IV	D WGASspBr SYY Vhil	Q2
PI253651B	unknown	China	No. 2	IV	N PGSaNBr IGnBf Dab	Q2
PI253651D	unknown	China	No. 2	IV	D WTENBr SGnBr	Q1
PI253652B	unknown	China	No. 3	IV	S WGENBr SYBf	Q1
PI253654	unknown	China	No. 5	IV	N WGSaNBr SYBf	Q2
PI253656B	unknown	China	No. 7	IV	N PLtSaNBl DBrBr	Q1
PI253665B	unknown	China	No. 16	IV	D WGENBr IYBf	Q2
PI266807D	Liaoning	China	No. 5	IV	N PGENBr SYBf	Q2
PI304218	unknown	Taiwan	Taichung Green	IV	D WTENTn DYBl	Q2
PI339734	Kangwon	South Korea		IV	N PTESspBl BBlBl	Q2
PI339736	Kangwon	South Korea		IV	N PTESspBl BGnbrBr	Q2
PI346306	unknown	India	PLSO-56	V	N WTASpBl IBrRbr	Q2
PI346309	unknown	India	PLSO-73	V	S PTASspTn IYTn	Q2
PI377574	Iwate	Japan	Hakuto	IV	D WGASspTn IYBf	Q2
PI378682C	Akita	Japan		IV	S PTSaSspBl DBlBl Sw	Q2
PI379618	unknown	Taiwan	TC 1	V	D PTSaNBr IYBl	Q2
PI381659	unknown	Uganda	Bukalasa 2	V	D WGANBr DYBf	Q2
PI381667	unknown	Uganda	Kakira 10	V	N PGANTn IYIb	Q2
PI398338	Kangwon	South Korea	KAS 200-8	V	D WTASspTn DYBr Sdef	Q2
PI398368	Kangwon	South Korea	KAS 200-23-1	IV	S PGESspBl DYBf	Q2
PI398633	Chungchong Puk	South Korea	KAS 390-17-2	V	N PLtESspBr IYBr	Q2
PI398965	Cholla Nam	South Korea	KLS 628-1	IV	N WTESspTn DBlBl Gnc	Q1
PI399058	Kangwon	South Korea	(7) Kangwon	V	D WTSaSspTn IGnBl	Q2
PI399064	Chungchong Puk	South Korea	(1) Chungchong Pukdo	V	N WTESspBr IGnbrGnbr	Q2
PI404161	unknown	Georgia	Mocinabe 7	IV	N WGENTn IYBf	Q2
PI404163	unknown	China	Can li	IV	N WTSaSspBl DGnBr	Q2
PI404177	unknown	China	Tiu sen jan lj gu	IV	N PGENLbr DYY	Q2
PI404179A	unknown	China	Tiu sen zyan tiao czi	IV	N WGESspBr DYBf	Q1
PI404197	unknown	China	Lian suj pin din huan	IV	S WGANTn DYBf	Q2
PI407742	Shaanxi	China	16	V	D WGSaNBr IYBf	Q1
PI407778A	Seoul	South Korea		IV	N PTSaSspTn IBlBl	Q2
PI408076C	Kyongsang Puk	South Korea	KAERI 631-4	V	N PGENBr DGnGn Gnc	Q2
PI408080	Kyongsang Puk	South Korea	KAERI 632-4	V	D WTESspBr IYBr	Q2
PI408088	Kyongsang Puk	South Korea	KAERI 633-2	V	N PLtESspBr IGnbrGnbr	Q1
PI408113	Kyongsang Puk	South Korea	KAERI 636-4	V	D PGANBr DGnBf Gnc	Q2
PI416827	Tohoku	Japan	Cha shouryuu	V	D PLtSaSspBr IBrBr	Q2
PI416971	Kinki	Japan	Kaifuu gyuumou ou 1	IV	N WGANBr IYBf	Q1
PI417007	Tohoku	Japan	Karasumame	IV	D PTESspBr IBlBl	Q2
PI417092	Kanto	Japan	Kuro mame	IV	N DpTESspTn IBlBl Dab	Q1
PI417103	Tohoku	Japan	Kurometa zaya	V	D WGANBr DYBf	Q2
PI417345B	unknown	China	Shou outou	IV	N PGESspBr SYBf	Q1
PI417380	unknown	China	Tekkyou seitou	IV	D WTESspBr SGnGn	Q2
PI417567	unknown	Taiwan	D 4	V	N PTENTn IYBrbl	Q2
PI417578	unknown	United States	Sherwood	IV	N WGENBr DYBf	Q1
PI417581	Kinki	United States	H-060072	V	N WGESspBr IYY Vhil	Q2
PI423926	Nagano	Japan	Tousan 72	IV	S PGESspTn DYBf	Q2
PI424137B	Kyongsang Puk	South Korea	KAS 629-4	V	D PGANTn IYBf	Q2
PI437586C	unknown	China	Crest'janscij A	V	D WTANTn IYBr	Q2
PI437734	unknown	China	Tszao tszao tsin mao do	V	S PTANTn IGnBrbl Vsc	Q2
PI438282A	unknown	Japan	Nasu N5	V	N PTANTn BBlBl	Q1
PI471938	unknown	Nepal	197	V	D PGANTn IYY	Q2
PI476933	(north)	Vietnam	Xanh xuan mai	V	S PGANBr IGnBf	Q2
PI506639	Kanto	Japan	Chuukyousan Tokiwa Seifun	V	N WTANBr IGnBr Gnc	Q2
PI507420	Kanto	Japan	Tousan 81	V	N PGSaSspBr IYY	Q2
PI507475	Kanto	Japan	Tousan kei NA 75	V	D PGENTn IYBf Na	Q1
PI533605	Mississippi	United States	Cordell	V	D WTSaNTn ILgnBl	Q2
PI548337	unknown	unknown	Hahto [Michigan]	IV	D PTENBr SGnBr	Q2
PI548339	Liaoning	China	Harbinsoy	IV	N WTENBr DYBr	Q2
PI548344	Hong Kong	China	Hongkong	IV	N WGENBr SYBf	Q2
PI548401	unknown	Morocco	Patterson	IV	N WGENTn DYY	Q2
PI548410	Heilongjiang	China	Scioto	IV	N PTENBr SYBl	Q2
PI548415	Zhejiang	China	Sooty	IV	N PNgENTn BBlBl	Q1
PI548427	Liaoning	China	Wilson	IV	N PTENBr SBlBl	Q1
PI548464	Tianjin	China	Lexington	V	D WGSaNBr IGnGn	Q1
PI548466	Heilongjiang	China	Luthy	V	D WTESspBr DYBr	Q2
PI548546	Missouri	United States	Custer	IV	N PGSaNBr SYIb	Q2
PI548547	Indiana	United States	Cutler	IV	N PTENBr SYBl	Q2
PI548598	Maryland	United States	Miles	IV	N PTENBr DYBl Na	Q2
PI567299B	Gansu	China	Chang man you huang dou	V	N PTENBr IYBr	Q1
PI567300A	Gansu	China	Da hei dou	IV	N PTENBl IBlBl	Q1
PI567303A	Gansu	China	Hei da dou	IV	N WTENTn IBlBl	Q1
PI567307	Gansu	China	Hei huang dou	IV	D PLtENBl IBlBl	Q1
PI567316A	Gansu	China	Hong huang dou	V	D WTESspBr IRbrRbr	Q2
PI567319A	Gansu	China	Huang dou	IV	N WTESspBr IYBr	Q2
PI567325B	Gansu	China	Huang dou	V	S PTENBl IYBr	Q2
PI567335A	Gansu	China	Lai da dou	IV	N PTENBl IYBrbl	Q1
PI567343	Gansu	China	Ma huang dou	V	N PLtENBl IBrBr	Q1
PI567346	Gansu	China	Niu mao huang dou	V	D PGENBl IYDbf	Q1
PI567347	Gansu	China	Qian lu gun dou	V	D PGENBr DGnDbf Abh	Q1
PI567348	Gansu	China	Shen huang dou	IV	N PGENBr IYBf	Q1
PI567352A	Gansu	China	Yang yan qing dou	IV	N WLtENBl IBrBr St	Q1
PI567352B	Gansu	China	Yang yan qing dou	IV	N PTENBr IBrBr St	Q1
PI567353	Gansu	China	Yang yan ren dou	IV	N PTENDbr IBrBr St	Q1
PI567354	Gansu	China	You huang dou	IV	N WTENBl IBrBr Lft5	Q2
PI567355A	Gansu	China	Yuan huang dou	V	N PTENBl IYBr	Q1
PI567370B	Ningxia	China	Xu wang huang da dou	V	N WTENBr IYBrbl	Q1
PI567374	Shaanxi	China	Ba yue zha	IV	N WGESspBl IYBf	Q2
PI567377A	Shaanxi	China	Ba yue zha	V	D WGENTn IYBf	Q1
PI567379C	Shaanxi	China	Bai gun dou	V	N WGESspBr DYBf	Q2
PI567383	Shaanxi	China	Da ke huang dou	V	D WGENTn IYBf	Q1
PI567389B	Shaanxi	China	Hui cuo dou	V	D WGESspLbr DYBf	Q2
PI567392	Shaanxi	China	Jing yang hong da dou	V	D PTANBr IBrBr	Q2
PI567395	Shaanxi	China	Lai wa dou	IV	N PGENBl IGgnBf	Q2
PI567396B	Shaanxi	China	Lao shu pi	IV	N WGANBr IYBf	Q2
PI567398	Shaanxi	China	Lu lan dou	IV	N WTENBr IGnBl	Q1
PI567407	Shaanxi	China	Xiao dou	V	N WGENTn IYBf	Q1
PI567408	Shaanxi	China	Xiao jin huang	V	N WTENBr DYBr	Q1
PI567415A	Shanxi	China	Bai da huang dou	IV	N PTENBr IYBl	Q1
PI567424B	Shanxi	China	Bai hei dou	IV	N PGENBr IYDbf	Q1
PI567426	Shanxi	China	Bai huang dou	IV	N PTESspBr IYBrbl	Q1
PI567428	Shanxi	China	Bai ji yao	IV	N PGANBr IYBf	Q1
PI567432B	Shanxi	China	Da yang bai dou	IV	N WGENBr IYBf	Q1
PI567432C	Shanxi	China	Da yang bai dou	IV	N PGSaNBr IYBf Vhil	Q1
PI567434	Shanxi	China	Hei bai dou	IV	S PTENBr IYBl	Q1
PI567439	Shanxi	China	Hong jia huang dou	V	N PGENBr DYBf	Q1
PI567442	Shanxi	China	Huang dou	IV	N PGENBr IYIb	Q1
PI567447D	Shanxi	China	Huang dou	V	N PGANBr IYBf Vhil	Q1
PI567455	Shanxi	China	Huang yuan dou	IV	N PTENBr IYBrbl Lft5,3	Q1
PI567458	Shanxi	China	Ji li huang dou	IV	N PGESspBr IYBf Lft5	Q1
PI567464	Shanxi	China	Ping ding xiao huang dou	IV	N PGENBr IYBf	Q1
PI567467	Shanxi	China	Xiao bai huang dou	IV	N PTENBr IYBl	Q1
PI567488A	Hebei	China	Di liu huang dou No. 2	IV	N WGENBr IYRbf	Q1
PI567489A	Hebei	China	Er da li huang dou	IV	N WGENBr IYLbf Sdab	Q1
PI567492	Hebei	China	Hei bai men huang dou	IV	D WGENTn IYLbf Vhil	Q2
PI567503	Hebei	China	Niu mao huang	IV	S WGENBr IGnBf	Q1
PI567532	Shandong	China	Dai ye xiao huang dou	IV	S WGESspBr IYBf	Q2
PI567540A	Shandong	China	Gu li hun	IV	N WGESspBr IYBf	Q2
PI567548	Shandong	China	Hua li hu zi	IV	N WGESspBr IYBf	Q1
PI567552	Shandong	China	Huang si li	IV	S WGENBr IYLbf Vhil Dab	Q2
PI567556	Shandong	China	Kao shan hong	IV	N WTESspBr IYBr	Q1
PI567562A	Shandong	China	Lou gan huang	IV	D WGENBr IYBf	Q1
PI567564	Shandong	China	Mao huang dou	IV	S WGESspBr IYBf	Q1
PI567568B	Shandong	China	Ping ding huang	V	N WLtENBl IYBr	Q1
PI567582A	Shandong	China	Qi si wa	IV	S WGESspBr IYBf	Q1
PI567583C	Shandong	China	Qi tu gu	IV	S WTENBr IYLbl Sdef	Q2
PI567602D	Shandong	China	Xiao tie ke	IV	S WTESpBr IYBr Na	Q1
PI567632B	Henan	China	Luan chuan xiao huang dou	IV	S PGANBr IGBf Vsc	Q1
PI567633	Henan	China	Luo ning da ke bai dou	IV	S WGANBr IYBf	Q1
PI567635	Henan	China	Mi yang xiao zi huang	V	D WTENBr IYBr	Q2
PI567659	Henan	China	Tong xu xiao zi huang	IV	N WGENBr IYBf	Q1
PI567673B	Henan	China	Yu cheng da zi tie jiao huang	IV	N WGESspBr IYBf	Q1
PI567675	Henan	China	Yu cheng xiao tie jiao huang	IV	N WGSaNBr IYBf	Q2
PI567685	Henan	China	Zhong mou tie jiao er cao	IV	N WLtENBr IYBr Sph Dab	Q1
PI567696B	Anhui	China	Fu yang 15	IV	N PGANBr IYBf Lft5	Q2
PI567698A	Anhui	China	Fu yang 17	IV	S WGENBr IYBf	Q1
PI567726	Anhui	China	Fu yang 50	IV	N PLtENBr IYBr Sph	Q1
PI567733	Anhui	China	Fu yang 58	IV	S DpGANBr IYDbf	Q1
PI567747	Jiangsu	China	Pei xian da bai pi jia	IV	N PGENTn IYIb	Q2
PI567749B	Jiangsu	China	Pei xian da hong mao	IV	N WTSaNTn IGBl Vsc	Q2
PI567751A	Jiangsu	China	Pei xian hong mao you	IV	N PGANTn IYBf	Q2
PI567755A	Jiangsu	China	Pei xian ping ding huang yi	IV	D WGANTn IYBf	Q2
PI567770C	Jiangsu	China	Tong shan da miao bai jian ke	IV	N PGANTn IYBf	Q2
PI567780B	Jiangsu	China	Tong shan zheng ji dou	IV	S DpGENBr IYBf	Q1
PI567781	Jiangsu	China	Tong shan zheng ji dou	IV	S DpGENBr IYBf	Q1
PI587575A	Jiangsu	China	Sha zhou jie jie si	IV	D WGANTn IYBf	Q2
PI587577G	Jiangsu	China	Wu jiang wu yue niu mao huang	V	D WTANBr IYBrbl	Q2
PI587588A	Jiangsu	China	Tai xing niu mao huang yi	IV	N PLtESspBr IYBr	Q1
PI587588B	Jiangsu	China	Tai xing niu mao huang yi	V	D WGANBr IYBf	Q1
PI587612A	Jiangsu	China	Ru dong ba yue bai jia	V	D PGANTn IYBf Vhil	Q2
PI587674B	Anhui	China	Ba yue bai	V	D PTASspBr IGnBr Sdef	Q2
PI587690	Anhui	China	Huang da dou	V	N PTVaNBr IYBr	Q2
PI587728	Hubei	China	Ji mu dou dan zhu	V	S WTANTn IYBrbl	Q2
PI587729	Hubei	China	Jun xian huang dou	V	D WTANBr DYBrbl	Q2
PI587772	Hubei	China	Jing zhou gao jiao hou er bei	V	S WGENBr IYBf	Q2
PI587788A	Hubei	China	Nan zhang hei huang dou	V	D PTANTn IYBl	Q2
PI587804	Hubei	China	Jing 789	IV	N PGSaNTn IYBf	Q1
PI587820B	Hubei	China	En shi ji dan huang	V	D PTASspBr IYBr	Q2
PI587846A	Hubei	China	An lu hong huang dou No. 2	V	D PTANBr IRbrRbr Sdef	Q2
PI587980A	Sichuan	China	Liu yue huang No. 1	IV	S PTSaNTn IYBl	Q2
PI587998G	Sichuan	China	Cheng guan ba yue huang	V	N WGENBr DYBf Vhil	Q2
PI588007A	Sichuan	China	Chi bai mao	V	D WGESspBr IYBf Vhil	Q2
PI588011A	Sichuan	China	Xi bai mao dou	V	D WLtESspBl DYBr Vhil	Q2
PI588015B	Sichuan	China	Bai mao dou	IV	D WGSaNBr IYBf	Q2
PI588021A	Sichuan	China	Bai jie luo	V	S WGANBr IYBf	Q2
PI588026C	Sichuan	China	Luo xi	IV	D WTSaNTn IYBr	Q2
PI588028	Sichuan	China	Mei zao dou	IV	S WGENBr ILgnDib	Q2
PI594398B	Anhui	China	87-32	IV	D PGANTn IYY Vhil	Q2
PI594409A	Anhui	China	86-8-39	IV	D WTSaNBr IYBrbl Vhil	Q2
PI594471B	Sichuan	China	Da bai dou	IV	S PTESspBr ILgnBr	Q2
PI594496	Sichuan	China	Xiao hei dou	IV	D WTANBl LbBlBl	Q2
PI594579	Hunan	China	Zhong he tian cheng dou	V	D PTASspBr IYBr Sdef,Vhil	Q2
PI594660A	Guizhou	China	Liu yue dou No. 1	V	D WGANBr IYBf	Q2
PI594660C	Guizhou	China	Liu yue dou No. 1	V	D PGANBr IYLbf Vhil	Q2
PI594781	Yunnan	China	Er bai dou	V	D PTANBl IYBrbl Vhil	Q2
PI594847	Yunnan	China	Xiao hei dou	V	D PTANBr IBlBl	Q1
PI594854	Yunnan	China	Song zi dou	V	D WTESspBr IBrRbr	Q2
PI594873	Yunnan	China	Hu pi huang dou	IV	S PTSaNBr IRbrRbr Sdef	Q2
PI594875A	Yunnan	China	Hu pi dou	V	D PTANBr IRbrRbr	Q2
PI594880	Yunnan	China	Song zi dou	V	D WTSaNDbr IRbrRbr	Q2
PI594889	Yunnan	China	Yang dou	IV	D PTENBr DBrRbr St	Q2
* MG is matirity group.
£ Descriptor is the the description of agronomic traits of each accesison (ars-grin.gov).
¥ Structure cluster is assigned cluster of each accession using STRUCTURE.
