# Supplementary material for: Genome-wide association mapping of resistance to Phytophthora sojae in a soybean [Glycine max (L.) Merr.] germplasm panel from maturity groups IV and V
Source: PLoS One. 2017 Sep 14;12(9):e0184613. doi: 10.1371/journal.pone.0184613 (PMC5599008; doi:10.1371/journal.pone.0184613)
Supplement: S2 Table — (XLSX) [file pone.0184613.s002.xlsx]

## Sheet: Sheet1
Supplementary Table 2. P. sojae ratings of the panel consisting of 189 soybean accessions.
Accession	Race 1	Race 3	Race 7	Race 17	Race 25
PI103079	R
PI103415	S
PI123587	R
PI157413	S
PI157473	S
PI170896	S
PI171428	S
PI200495	S
PI209332	S
PI235347	S
PI253651B	R	R
PI253651D	S
PI253652B	R	R
PI253654	R	R
PI253656B	R	R
PI253665B	S
PI266807D	R	R
PI304218	R	R	R	S	R
PI339734	S
PI339736	S
PI346306	S
PI346309	S
PI377574	R	S
PI378682C	R	R	R	R	R
PI379618	S
PI381659	S
PI381667	S
PI398338	R
PI398368	S
PI398633	R
PI398965	S
PI399058	R
PI399064	R
PI404161	S
PI404163	R		S	R	R
PI404177	S
PI404179A	S
PI404197	R		S	S	S
PI407742	S
PI407778A	R		R	R	R
PI408076C	R
PI408080	R
PI408088	S
PI408113	R
PI416827	R
PI416971	S
PI417007	S
PI417092	R		R	S	S
PI417103	R
PI417345B	S
PI417380	R		R	R	S
PI417567	R
PI417578	S
PI417581	S
PI423926	S
PI424137B	R
PI437586C	R
PI437734	S
PI438282A	S
PI471938	S
PI476933	S
PI506639	R
PI507420	R
PI507475	S
PI533605	R
PI548337	R	S	S
PI548339	S
PI548344	S
PI548401	S
PI548410	S
PI548415	S
PI548427	S
PI548464	S
PI548466	S
PI548546	R	S	S
PI548547	S	S	S
PI548598	S	S	S
PI567299B	S	S
PI567300A	S	S	S	S	S
PI567303A	S	S	S	S	S
PI567307	S	S	S	S	S
PI567316A	R	R
PI567319A	R	R	R	R	S
PI567325B	R	S
PI567335A	S	S	S	S	S
PI567343	R	R
PI567346	S	S
PI567347	S	R
PI567348	S	S	S	S	S
PI567352A	S	S	S	S	S
PI567352B	S	S	S	S	S
PI567353	S	S	S	S	S
PI567354	S	S	S	S	S
PI567355A	S	S
PI567370B	R	R
PI567374	R	R	R	R	S
PI567377A	S	S
PI567379C	R	R
PI567383	S	S
PI567389B	R	R
PI567392	S	S
PI567395	R	R	S	S
PI567396B	S	S	S	S
PI567398	S	S	S	S	S
PI567407	S	S
PI567408	R	R
PI567415A	S	S	S		S
PI567424B	S	S	S	S	R
PI567426	S	S	S	S	S
PI567428	S	S	S	S	S
PI567432B	S	S	S	S	S
PI567432C	S	S	S	S	S
PI567434	S	S	S	S	S
PI567439	S	S
PI567442	S	S	S	R	S
PI567447D	S	S
PI567455	R	R
PI567458	S	S	S	S
PI567464	R	R	R	S	S
PI567467	S	S	S	S	S
PI567488A	R	R		S
PI567489A	R	S		S	S
PI567492	S	S	S	S	S
PI567503	S	S	S	S	S
PI567532	S	S		S	S
PI567540A	R	R		S	S
PI567548	S		S	S	S
PI567552	R	S	S	S	S
PI567556	S	S	S	S	S
PI567562A	R	R	S	S	S
PI567564	S	S	S	S	S
PI567568B	S	S
PI567582A	S	S	S	S	S
PI567583C	R	R	S	S	S
PI567602D	S	S	R	R	S
PI567632B	S	S	R		R
PI567633	R	R	R	S	R
PI567635	R	R
PI567659	R	R		S	S
PI567673B	S	S	S		S
PI567675	R	R	R	R
PI567685	R	S		S	S
PI567696B	R	R	S	S	R
PI567698A	R	S		R	S
PI567726	S	S		S	S
PI567733	R	S	S	R	S
PI567747	S	S	S	S	S
PI567749B	R	R		S	S
PI567751A	R	R	S	S	S
PI567755A	R	S	S	S	S
PI567770C	R	R		R
PI567780B	R	R	R	R	R
PI567781	R	R	R	R	R
PI587575A	R	R	S	R	S
PI587577G	R		S	S	R
PI587588A	R		S	R	S
PI587588B	R	S	S	S
PI587612A	R	R	R	R	R
PI587674B	S		S	R	S
PI587690	S	S	S	S	S
PI587728	S	S	S	S	S
PI587729	S	S	S	S	S
PI587772	R	R	R	R	S
PI587788A	R	R	R	R	S
PI587804	S	S	S	S	S
PI587820B	S	S	S	R	S
PI587846A	R	S	S	S	S
PI587980A	S	S	S	S	S
PI587998G	S	S	S	S	S
PI588007A	S	S	S	S	S
PI588011A	R	S	S	R	S
PI588015B	S	S	S	R	S
PI588021A	R	R	R	R	R
PI588026C	S	S	S		S
PI588028	S	S	S	R
PI594398B	R	R	S		R
PI594409A	R	R			R
PI594471B	S	R	R
PI594496	S				R
PI594579	R	R	R		R
PI594660A	R	R	R
PI594660C	R	R	R
PI594781	S	R			R
PI594847	R	R
PI594854	S	S	R		S
PI594873	S	R	R		R
PI594875A	S	S	R
PI594880	S	S	R
PI594889	R	R	R		R
R: Disease-Resistant; S:Disease Susceptible
